# Supplementary material for: Overexpression of ZmSRG7 Improves Drought and Salt Tolerance in Maize (Zea mays L.)
Source: Int J Mol Sci. 2022 Nov 1;23(21):13349. doi: 10.3390/ijms232113349 (PMC9654355; doi:10.3390/ijms232113349)
Supplement: Supplementary file 1 [file ijms-23-13349-s001.zip]

Archive with 1 entries (1 files):
- ijms-1941035-supplementary.pdf
